# Supplementary material for: Pancreatic β Cells Inhibit Glucagon Secretion from α Cells: An In Vitro Demonstration of α–β Cell Interaction
Source: Nutrients. 2021 Jun 30;13(7):2281. doi: 10.3390/nu13072281 (PMC8308288; doi:10.3390/nu13072281)
Supplement: Supplementary file 1 [file nutrients-13-02281-s001.zip]

Archive with 1 entries (1 files):
- nutrients-1275963-supplementary materails.pdf
